# Supplementary material for: Competitive Replacement of Invasive Congeners May Relax Impact on Native Species: Interactions among Zebra, Quagga, and Native Unionid Mussels
Source: PLoS One. 2014 Dec 9;9(12):e114926. doi: 10.1371/journal.pone.0114926 (PMC4260940; doi:10.1371/journal.pone.0114926)
Supplement: S1 Table — Unionid species collected in waterbodies surveyed in 2011–2012 and their average infestation by Dreissena spp. (XLSX) [file pone.0114926.s001.xlsx]

## Sheet: Appendix A
Table S1. Unionid species collected and their average infestation by Dreissena in each waterbody surveyed in 2011-2012
Waterbody	Unionid species	Total collected during surveys*	Relative densities (mussels per person hour)**	Lake Erie seiche data	Total for Lake Erie	% unionids overgrown by Dreissena (infested/total collected)	N unionids overgrown by Dreissena	% unionids with evidence of past infestation	N unionids inspected for past infestation	N unionids with past infestation	% uninfested unionids with past infestation	N uninfested unionids with past infestation	Average number of Dreissena spp per host unionid	SD Dreissena/unionid live weight ratio	N	Average Dreissena/unionid live weight ratio	SD Dreissena/unionid live weight ratio	N
Burt Lake	Elliptio dilatata	13	13			1	13	1	13	13	0				0	0.563507	0.271766	10
Burt Lake	Lampsilis cardium	1	1			1	1	1	1	1	0				0	0.533708	0	1
Burt Lake	Lampsilis siliquoidea	29	29			1	29	1	29	29	0				0	0.690373	0.459682	10
Burt Lake	Ligumia nasuta	1	1			0	0	0	1	0			0	0	1			0
Burt Lake	Strophitus undulatus	1	1			1	1	1	1	1	0				0	1.20833	0	1
Detroit River	Amblema plicata	15	1.36364			0.8125	13	0.9375	16	15	0.133333	2	0	0	3			0
Detroit River	Fusconaia flava	1	0.0909091			1	2	1	2	2	0				0			0
Detroit River	Lampsilis cardium	1	0.0909091			1	1	1	1	1	0				0			0
Detroit River	Lampsilis siliquoidea	1	0.0909091			1	1	1	1	1	0				0			0
Detroit River	Leptodea fragilis	3	0.272727			1	3	1	3	3	0				0			0
Detroit River	Ligumia nasuta	1	0.0909091			0	0	1	1	1	1	1	0	0	1			0
Detroit River	Potamilus alatus	2	0.181818			1	2	1	2	2	0				0			0
Detroit River	Pleurobema sintoxia	1	0.0909091			n.r.	n.r.	n.r.	n.r.	n.r.	n.r.	n.r.	n.r.	n.r.	n.r.	n.r.	n.r.	n.r.
Detroit River	Quadrula quadrula	1	0.0909091			1	1	1	1	1	0				0			0
Detroit River	Quadrula pustulosa	1	0.0909091			n.r.	n.r.	n.r.	n.r.	n.r.	n.r.	n.r.	n.r.	n.r.	n.r.	n.r.	n.r.	n.r.
Douglas Lake	Lampsilis siliquoidea	68	11.3333			0.970588	66	0.985294	68	67	0.0149254	1			2	1.00219	1.01474	28
Douglas Lake	Ligumia nasuta	6	1			1	6	1	6	6	0				0	1.497	1.04906	6
Lake Erie	Amblema plicata	176	0.739496	81	257	0.711462	180	0.72093	172	124	0.258065	32	85.5859	338.112	198	0.0802046	0.131481	52		257
Lake Erie	Fusconaia flava	22	0.092437		22	0.0454545	1	0.136364	22	3	0.666667	2	0	0	7			0		22
Lake Erie	Lampsilis siliquoidea	10	0.0420168		10	0.272727	3	0.363636	11	4	0.25	1	9.6	20.9117	5	0.000402112	0.00033297	2		10
Lake Erie	Lasmigona complanata	23	0.0966387		23	0	0	0.0740741	27	2	1	2	0	0	23			0		23
Lake Erie	Leptodea fragilis	88	0.369748	192	280	0.768966	223	0.479592	98	47	0.361702	17	10.4037	77.269	270	0.110969	0.218169	21		280
Lake Erie	Ligumia nasuta	27	0.113445		27	0.111111	3	0.148148	27	4	0.25	1	0	0	11	0.00186782	0.000284468	2		27
Lake Erie	Obliquaria reflexa	10	0.0420168	1	11	0.142857	2	0.153846	13	2	0.5	1	0.428571	1.15787	14	0.00909524	0	1		11
Lake Erie	Potamilus alatus	20	0.0840336	1	21	0.26087	6	0.590909	22	13	0.615385	8	1.5	5.73876	16	0.0178261	0	1		21
Lake Erie	Pyganodon grandis	335	1.40756	19	354	0.262108	92	0.287009	331	95	0.336842	32	5.36628	28.2033	172	0.0849452	0.200963	37		354
Lake Erie	Quadrula pustulosa	4	0.0168067	1	5	0.2	1	0.25	4	1	1	1	0.8	1.78885	5			0		5
Lake Erie	Quadrula quadrula	782	3.28571	4	786	0.106098	87	0.252451	816	206	0.665049	137	1.46852	8.01511	540	0.0256509	0.0489809	57		786
Lake Erie	Toxolasma parvum	15	0.0630252	2	17	0.181818	4	0.05	20	1	0		0.176471	0.392953	17	0.00639779	0.00614689	2		17
Lake Erie	Truncilla donaciformis		0	29	29	1	29		0				4.82759	4.02731	29			0		29
Lake Erie	Truncilla truncata	6	0.0252101		6	0.5	4	0.4	5	2	0.5	1	5.25	10.6871	8	0.00710204	0	1		6
Lake Erie	Utterbackia imbecillis	11	0.0462185		11	0.25	3	0.5	12	6	0.5	3	1.55556	3.08671	9	0.17	0.00707107	2		11
Lake Ontario	Elliptio complanata	1159	11.1228			0.247446	218	0.504263	821	414	0.570048	236	1.35621	7.04032	845	0.0723966	0.111356	142
Lake Ontario	Lampsilis radiata	266	2.55278			0.418919	93	0.722973	148	107	0.626168	67	4.59615	16.15	208	0.0984998	0.178598	49
Lake Ontario	Lampsilis siliquoidea	44	0.422265			0.230769	12	0.413043	46	19	0.578947	11	0.891304	2.77471	46	0.0222276	0.0166147	10
Lake Ontario	Leptodea fragilis	17	0.163148			0.285714	4	0.5	12	6	0.833333	5	0.928571	1.97929	14	0.00190839	9.97732e-05	2
Lake Ontario	Ligumia nasuta	12	0.115163			0.210526	4	0.416667	12	5	0.8	4	3.15789	11.4322	19	0.0097561	0	1
Lake Ontario	Potamilus alatus	17	0.163148			0.75	15	0.8	10	8	0.125	1	22	25.3919	17	0.144514	0.11539	6
Lake Ontario	Pyganodon cataracta	8	0.0767754			0	0	0	8	0			0	0	8			0
Lake Ontario	Pyganodon grandis	270	2.59117			0.327138	88	0.402542	236	95	0.305263	29	1.32453	5.78795	265	0.0193675	0.0366769	84
Lake Ontario	Toxolasma parvum	3	0.0287908			0	0	0.333333	3	1	1	1	0	0	3			0
Lake Ontario	Truncilla truncata	1	0.00959693			0	0	0	1	0			0	0	1			0
Lake Ontario	Utterbackia imbecillis	3	0.0287908			0.25	1	0	4	0			0.5	1	4	0.134909	0	1
Lake St. Clair	Amblema plicata	12	0.358209			0.222222	4	0.777778	18	14	0.785714	11	0.727273	1.42063	11	0.0166423	0.0096857	3
Lake St. Clair	Anodontoides ferussacianus	1	0.0298507			1	1	1	1	1	0		1	0	1	0.166667	0	1
Lake St. Clair	Elliptio dilatata	1	0.0298507			1	1	1	1	1	0				0			0
Lake St. Clair	Fusconaia flava	21	0.626866			1	21	0.904762	21	19	0		11.25	9.33347	12	1.22302	0.747558	19
Lake St. Clair	Lampsilis cardium	14	0.41791			0.2	4	1	20	20	0.8	16	4.53846	8.78081	13	0.171596	0.127555	4
Lake St. Clair	Lampsilis siliquoidea	215	6.41791			0.391459	110	0.814947	281	229	0.528384	121	4.32093	10.15	215	0.549018	0.573545	77
Lake St. Clair	Lasmigona costata	5	0.149254			0.75	3	1	4	4	0.25	1	16.5	26.6396	4	0.324074	0.417086	3
Lake St. Clair	Leptodea fragilis	2	0.0597015			0.5	1	1	2	2	0.5	1	0.5	0.707107	2	0.00302783	0	1
Lake St. Clair	Ligumia nasuta	24	0.716418			0.25	6	0.666667	24	16	0.625	10	0.380952	1.07127	21	0.304249	0.398902	6
Lake St. Clair	Ligumia recta	1	0.0298507			0	0	1	1	1	1	1	0	0	1			0
Lake St. Clair	Pleurobema sintoxia	2	0.0597015			0.5	2	1	4	4	0.5	2	0	0	1			0
Lake St. Clair	Potamilus alatus	35	1.04478			0.567568	21	0.864865	37	32	0.375	12	5.375	10.3831	24	0.49327	0.396267	20
Lake St. Clair	Pyganodon grandis	13	0.38806			0.642857	9	0.928571	14	13	0.307692	4	3.2	6.12463	10	0.119191	0.175325	9
Lake St. Clair	Strophitus undulatus	12	0.358209			0.916667	11	0.833333	12	10	0		12.1	7.30981	10	1.38	0.754082	10
Lake St. Clair	Villosa iris	21	0.626866			0.809524	17	0.904762	21	19	0.157895	3	9.63158	13.1031	19	0.877456	1.04735	16
Paradise Lake	Elliptio dilatata	70	14			0.867647	59	0.985294	68	67	0.119403	8			0	0.366915	0.309589	30
Paradise Lake	Lampsilis siliquoidea	1	0.2			0	0	0	1	0					0			0
Paradise Lake	Ligumia nasuta	37	7.4			1	39	1	39	39	0				0	0.927398	0.689088	14
Paradise Lake	Strophitus undulatus	1	0.2			1	1	1	1	1	0				0	0.857143	0	1
* Not all unionids collected were used for Dreissena infestation study
**these relative densities were calculated using the total number of mussels found in all time searches

## Sheet: Species list
Species list
Amblema plicata
Anodontoides ferussacianus
Elliptio complanata
Ellipto dilatata
Fusconaia flava
Lampsilis cardium
Lampsilis radiata
Lampsilis siliquoidea
Lasmigona complanata
Lasmigona costata
Leptodea fragilis
Ligumia nasuta
Ligumia recta
Obliquaria reflexa
Pleurobema sintoxia
Potamilus alatus
Pyganodon cataracta
Pyganodon grandis
Quadrula pustulosa
Quadrula quadrula
Strophitus undulatus
Toxolasma parvum
Truncilla donaciformis
Truncilla truncata
Utterbackia imbecillis
Villosa iris

## Sheet: Sheet1
	Number of species	Number of specimens collected	Species
Burt Lake	5	45	Elliptio dilatata,Lampsilis cardium,Lampsilis siliquoideaLigumia nasutaStrophitus undulatus
Detroit River	10	27	Amblema plicataFusconaia flavaLampsilis siliquoideaLasmigona complanataLeptodea fragilisLigumia nasutaObliquaria reflexaPotamilus alatusPyganodon grandisQuadrula pustulosaQuadrula quadrulaToxolasma parvumTruncilla donaciformisTruncilla truncataUtterbackia imbecillis
Douglas Lake	2	74	Lampsilis siliquoideaLigumia nasuta
Lake Erie	15	1859	Elliptio complanataLampsilis radiataLampsilis siliquoideaLeptodea fragilisLigumia nasutaPotamilus alatusPyganodon cataractaPyganodon grandisToxolasma parvumTruncilla truncataUtterbackia imbecillis
Lake Ontario	11	1800	Elliptio complanataLampsilis radiataLampsilis siliquoideaLeptodea fragilisLigumia nasutaPotamilus alatusPyganodon cataractaPyganodon grandisToxolasma parvumTruncilla truncataUtterbackia imbecillis
Lake St. Clair	15	379	Amblema plicataAnodontoides ferussacianusElliptio dilatataFusconaia flavaLampsilis cardiumLampsilis siliquoideaLasmigona costataLeptodea fragilisLigumia nasutaLigumia rectaPleurobema sintoxiaPotamilus alatusPyganodon grandisStrophitus undulatusVillosa iris
Paradise Lake	4	109	Elliptio dilatataLampsilis siliquoideaLigumia nasutaStrophitus undulatus
	26	4293
